# Supplementary material for: Comparison of HapMap and 1000 Genomes Reference Panels in a Large-Scale Genome-Wide Association Study
Source: PLoS One. 2017 Jan 20;12(1):e0167742. doi: 10.1371/journal.pone.0167742 (PMC5249120; doi:10.1371/journal.pone.0167742)
Supplement: S1 Table — (XLSX) [file pone.0167742.s005.xlsx]

## Sheet: S1 Table
S1 Table: Characteristics of the included studies and their participants.
Study	N	Age - Mean (SD)	Male (%)	Fibrinogen- Mean (SD), g/l	BMI (kg/m2) - Mean (SD)	Current Smoker (%)	Coronary Heart Disease (%)	Venous Thrombosis (%)	Type 2 Diabetes (%)
ARIC	8801	54.2 (5.7)	0.4694	3.0 (0.6)	26.97 (4.82)	0.2461	0.0492	0.0201	0.0855
B58C	6085	45.2 (0.4)	0.4966	3.0 (0.6)	27.35 (4.85)	0.235	NA	NA	0.015
BMES	2446	66.9(9.2)	0.4294	3.6 (0.9)	25.5 (9.5)	0.096	NA	NA	0.1054
CHS	3224	72.3 (5.4)	0.389	3.2 (0.6)	26.3 (4.4)	0.114	0	0.043	0.137
FHS	7022	46.6 (11.5)	0.461	3.2 (0.7)	27.0 (5.2)	0.189	0.108	NA	0.048
GHS I	2743	55.6 (10.9)	0.51	3.6 (0.8)	27.20 (4.76)	0.1838	0.0445	0.0417	0.0737
GHS II	1148	55.0 (10.9)	0.5003	3.6 (0.8)	27.26 (4.90)	0.2103	0.0447	0.0349	0.079
GOYA-Male	1447	45.6 (7.9)	1	3.1 (0.8)	30.4 (6.6)	0.51	0.0262	NA	0.0525
HCS	2108	66.3 (7.5)	0.5	3.3 (0.6)	28.78(4.9)	0.077	0.1034	NA	0.1039
InCHIANTI	1196	68.4 (15.4)	0.444	3.5 (0.8)	27.17 (4.14)	0.1881	0.1555	NA	0.112
LBC1921	486	76.1 (0.6)	0.4239	3.6 (0.9)	26.19 (4.11)	0.066	NA	NA	0.049
LBC1936	989	69.6 (0.8)	0.5076	3.3 (0.6)	27.83 (4.42)	0.126	NA	NA	0.077
LURIC	3057	62.7 (10.6)	0.7	4.0 (1.1)	27.46 (4.03)	0.231	0.791	0.061	0.404
NTR	3348	48.0 (14.4)	0.3778	2.8 (0.7)	25.46 (4.04)	0.3	NA	NA	0.029
PROCARDIS	3489	61.9 (7.4)	0.755	3.9 (0.9)	28.3 (4.87)	0.503	1	NA	0.152
PROSPER-PHASE	5096	75.3 (3.3)	0.481	3.6 (0.7)	26.82 (4.19)	0.265	0.446	0	0.103
RS-I-1	2430	70.5 (8.8)	0.3626	2.8 (0.7)	26.5 (3.9)	0.229	0.084	NA	0.115
RS-I-3	2074	71.8 (7.0)	0.4601	4.0 (0.9)	26.8 (3.9)	0.159	0.108	NA	0.14
RS-II	2102	64.8 (8.0)	0.4553	3.9 (0.9)	27.24 (3.98)	0.1963	0.0647	NA	0.1166
SardiNIA	4543	43.2 (17.7)	0.4376	3.3 (0.7)	25.32 (4.61)	0.1948	0.033	NA	0.0453
SHIP	3841	48.8 (16.1)	0.4845	3.0 (0.7)	27.23 (4.76)	0.314	0.0508	0.01	0.082
TwinsUK	1198	49.1 (12.6)	0.0467	3.0 (0.8)	26.06(4.95)	0.0382	0.0116	NA	0.3189
WGHS	23080	54.2 (7.1)	0	3.6 (0.8)	25.9 (5.0)	0.116	NA	0.027	0.025
