# Supplementary material for: Comparison of HapMap and 1000 Genomes Reference Panels in a Large-Scale Genome-Wide Association Study
Source: PLoS One. 2017 Jan 20;12(1):e0167742. doi: 10.1371/journal.pone.0167742 (PMC5249120; doi:10.1371/journal.pone.0167742)
Supplement: S2 Table — (XLSX) [file pone.0167742.s006.xlsx]

## Sheet: S2 Table
S2 Table: Genomic inflation factors by study and imputation panel.
Study	N	λHapMap	N1000G
ARIC	8801	1.025	1.015
B58C	6085	1.034	1.03
BMES	2446	1.077	1.039
CHS	3224	1.023	1.024
FHS	7022	1.018	1.023
GHS I	2743	1.021	1.026
GHS II	1148	1.009	1.019
GOYA-Male	1447	1.001	0.997
HCS	2108	0.977	0.997
InCHIANTI	1196	1.018	1.025
LBC1921	486	1.002	1.002
LBC1936	989	1.008	1
LURIC	3057	1.035	1.01
NTR	3348	1.031	1.037
PROCARDIS	3489	1.008	1.073
PROSPER-PHASE	5096	1.022	1.018
RS-I-1	2430	0.998	1.004
RS-I-3	2074	1.019	1.022
RS-II	2102	1.018	1.016
SardiNIA	4543	0.977	1.121
SHIP	3841	1.034	1.032
TwinsUK	1198	0.993	0.993
WGHS	23080	1.066	1.043
Total	91953	1.121	1.077
λ indicates the genomic inflation factor. N indicates sample size.
