# Supplementary material for: Comparison of HapMap and 1000 Genomes Reference Panels in a Large-Scale Genome-Wide Association Study
Source: PLoS One. 2017 Jan 20;12(1):e0167742. doi: 10.1371/journal.pone.0167742 (PMC5249120; doi:10.1371/journal.pone.0167742)
Supplement: S3 Table — (XLSX) [file pone.0167742.s007.xlsx]

## Sheet: S3 Table
S3 Table: Annotation of loci significant in the HapMap GWA study, 1000G GWA study, or both.
	HapMap							1000G
Locus	Lead Variant	Gene	Position	A1/A2	Frequency	Beta	P-value	Lead Variant	Gene	Position	A1/A2	Frequency	Beta	P-value	Previously described
1p31.3	rs4655582	LEPR(dist=50187);PDE4B(dist=104830)	66153363	C/G	0.38	0.0069	4.8×10-11	rs2376015	LEPR(dist=20598);PDE4B(dist=134419)	66123774	A/G	0.35	0.0075	5.1×10-12	Sabater-Lleal et al
1q21.3	rs8192284	IL6R	154426970	A/C	0.4	0.0115	8.9×10-29	rs61812598	IL6R	154420087	G/A	0.39	0.0114	1.8×10-28	Sabater-Lleal et al
1q42.13	rs10489615	GALNT2	230304988	A/G	0.38	0.0052	8.3×10-07	rs10864726	GALNT2	230296153	C/T	0.4	0.0059	1.1×10-08
1q44	rs12239046	NLRP3	247601595	C/T	0.38	0.0103	9.7×10-21	rs12239046	NLRP3	247601595	C/T	0.38	0.0102	9.8×10-22	Sabater-Lleal et al
2q12	rs1558643	IL1R2(dist=86807);IL1R1(dist=38711)	102731691	T/C	0.4	0.0066	5.8×10-10	rs1558643	IL1R2(dist=86807);IL1R1(dist=38711)	102731691	T/C	0.4	0.0063	6.0×10-10	Sabater-Lleal et al
2q13	rs6734238	IL1F10(dist=7603);IL1RN(dist=34440)	113841030	G/A	0.41	0.0106	1.7×10-23	rs6734238	IL1F10(dist=7603);IL1RN(dist=34440)	113841030	G/A	0.41	0.0106	3.7×10-24	Sabater-Lleal et al
2q34	rs715	CPS1	211543055	T/C	0.32	0.0092	9.1×10-14	rs715	CPS1	211543055	T/C	0.32	0.0082	1.7×10-13	Sabater-Lleal et al
2q37.3	rs1476698	FARP2	242296449	A/G	0.36	0.0075	4.2×10-12	rs59104589	HDLBP	242237902	C/T	0.34	0.0081	2.4×10-14	Sabater-Lleal et al
3q21.1	rs16834024	PDIA5	122872153	G/A	0.03	0.0173	1.4×10-07	rs1976714	PDIA5	122864771	G/T	0.35	0.0064	7.5×10-09	de Vries et al
3q22.2	rs548288	PCCB	135969755	T/C	0.24	0.0113	6.6×10-21	rs150213942	PPP2R3A	135846911	T/G	0.23	0.0117	3.1×10-21	Sabater-Lleal et al
4p16.3	rs2699429	DOK7	3480136	C/T	0.43	0.006	1.3×10-07	rs59950280	HGFAC(dist=1132);DOK7(dist=12688)	3452345	A/G	0.34	0.008	2.5×10-11	Sabater-Lleal et al
4q31.3	rs2227401	FGB	155486381	T/C	0.21	0.0311	4.7×10-134	rs72681211	PLRG1(dist=7676);FGB(dist=4871)	155479261	A/T	0.2	0.0313	1.3×10-142	Sabater-Lleal et al
5q31.1	rs1012793	C5orf56	131781345	G/C	0.21	0.0208	4.4×10-60	rs1012793	C5orf56	131781345	G/C	0.2	0.0207	1.0×10-58	Sabater-Lleal et al
6p21.3	rs12528797	C6orf10(dist=5430);HCG23(dist=13201)	32345086	G/A	0.11	0.0095	8.5×10-09	rs116134220	BTNL2(dist=14405);HLA-DRA(dist=18314)	32389305	C/T	0.49	0.0082	7.9×10-06
7p21.1	rs10950690	SNX13(dist=1179);PRPS1L1(dist=85090)	17981310	G/C	0.48	0.0071	9.9×10-12	rs12699921	SNX13(dist=14363);PRPS1L1(dist=71906)	17994494	A/G	0.47	0.0071	1.3×10-12	Sabater-Lleal et al
7p15.3	rs1029738	TOMM7(dist=11576);SNORD93(dist=22185)	22874047	A/C	0.3	0.0057	3.2×10-07	rs61542988	TOMM7(dist=19820);SNORD93(dist=13941)	22882291	C/T	0.25	0.0065	3.1×10-08	Sabater-Lleal et al
7q14.2	rs2710804	SEPT7(dist=137814);EEPD1(dist=108307)	36084529	C/T	0.38	0.0061	9.3×10-09	rs2710804	SEPT7(dist=137814);EEPD1(dist=108307)	36084529	C/T	0.38	0.0057	4.3×10-08	de Vries et al
7q36.1	rs13226190	GIMAP6	150326562	T/G	0.21	0.008	2.2×10-10	rs13234724	GIMAP6	150325175	C/T	0.21	0.0076	1.6×10-09	de Vries et al
8p23.1	rs7004769	LOC157273	9187595	G/A	0.2	0.0062	1.4×10-06	rs7012814	PPP1R3B(dist=164206);LOC157273(dist=9203)	9173358	A/G	0.47	0.0061	8.0×10-09	de Vries et al
8q24.3	rs7464572	PLEC	145021167	G/C	0.4	0.0066	2.4×10-09	rs11136252	GRINA(dist=16910);SPATC1(dist=2089)	145084493	C/T	0.42	0.0056	4.6×10-08	Sabater-Lleal et al
9q22.2	rs7873907	GADD45G(dist=4014);UNQ6494(dist=29215)	92225483	C/T	0.5	0.006	5.4×10-09	rs3138493	GADD45G	92219260	C/T	0.48	0.006	3.5×10-09	de Vries et al
10q21.3	rs10761756	JMJD1C	65172328	C/T	0.48	0.0093	5.4×10-20	rs7916868	JMJD1C	64988931	A/T	0.49	0.0097	1.2×10-21	Sabater-Lleal et al
11p12	rs7937127	TTC17	43514931	G/A	0.18	0.0083	2.3×10-10	rs7934094	TTC17	43505707	T/G	0.22	0.0081	2.9×10-10	de Vries et al
11q12.2	rs7935829	MS4A6A	59942815	A/G	0.4	0.0056	5.6×10-08	rs11230201	MS4A6A(dist=44855);MS4A4A(dist=51020)	59996994	C/G	0.41	0.006	3.0×10-09	Sabater-Lleal et al
12q13.12	rs1521516	DIP2B	51055708	C/T	0.36	0.0072	3.0×10-11	12:51042486	DIP2B	51042486	R/I	0.36	0.0073	4.9×10-12	Sabater-Lleal et al
12q24.12	rs3184504	SH2B3	111884608	C/T	0.49	0.0066	1.1×10-10	rs4766897	ACAD10	112179471	C/T	0.34	0.009	3.8×10-12	de Vries et al
14q24.1	rs194741	ZFP36L1(dist=25472);ACTN1(dist=52408)	69288432	G/A	0.25	0.0092	8.3×10-14	rs194714	ZFP36L1(dist=32488);ACTN1(dist=45392)	69295448	C/T	0.25	0.0086	3.7×10-13	Sabater-Lleal et al
15q15.1	rs1703755	TMEM87A	42505176	T/C	0.14	0.0088	1.8×10-09	rs8026198	CAPN3	42653461	C/A	0.15	0.009	5.9×10-10	de Vries et al
15q21.2	rs12915052	SPPL2A	51024287	A/G	0.31	0.0069	2.4×10-10	rs11630054	SPPL2A	51015692	T/G	0.34	0.0067	3.3×10-10	Sabater-Lleal et al
16q12.2	rs12598049	CHD9	53316854	A/G	0.32	0.0074	3.0×10-11	rs6499550	CHD9	53342454	C/T	0.32	0.007	8.2×10-11	Sabater-Lleal et al
16q22.2	rs11864453	DHODH	72050480	T/C	0.4	0.0057	4.6×10-08	rs1035560	PKD1L3	72032730	C/T	0.4	0.0058	1.2×10-08	de Vries et al
17q21.2	rs7224737	RAB5C	40289364	A/G	0.23	0.0073	2.2×10-09	rs7224737	RAB5C	40289364	A/G	0.24	0.0068	5.2×10-09	de Vries et al
17q25.1	rs10512597	CD300LF;RAB37	72699833	C/T	0.18	0.0078	2.2×10-08	rs35489971	CD300LF	72700943	G/A	0.18	0.0077	1.6×10-08	Sabater-Lleal et al
20q13.12	rs1800961	HNF4A	43042364	C/T	0.03	0.0183	6.8×10-09	rs1800961	HNF4A	43042364	C/T	0.03	0.0178	1.7×10-09	de Vries et al
21q22.2	rs4817986	ETS2(dist=268634);PSMG1(dist=81860)	40465512	G/T	0.28	0.0091	1.9×10-14	rs9808651	ETS2(dist=269590);PSMG1(dist=80904)	40466468	G/A	0.28	0.0093	5.4×10-16	Sabater-Lleal et al
22q13.33	rs6010044	ARSA(dist=35337);SHANK3(dist=11132)	51101938	C/A	0.2	0.0074	2.5×10-08	rs75347843	SHANK3	51112361	A/G	0.19	0.0082	4.3×10-08	Sabater-Lleal et al
