# Supplementary material for: Comparison of HapMap and 1000 Genomes Reference Panels in a Large-Scale Genome-Wide Association Study
Source: PLoS One. 2017 Jan 20;12(1):e0167742. doi: 10.1371/journal.pone.0167742 (PMC5249120; doi:10.1371/journal.pone.0167742)
Supplement: S4 Table — (XLSX) [file pone.0167742.s008.xlsx]

## Sheet: S4 Table
S4 Table: Correlation between the lead variants from the HapMap and 1000G GWA studies.
Locus	Lead VariantHapMap	Lead Variant1000G	Overlapping	Correlation of Imputed Dosages
1p31.3	rs4655582	rs2376015	Yes	0.97
1q21.3	rs8192284	rs61812598	Yes	1
1q42.13	rs10489615	rs10864726	No	0.95
1q44	rs12239046	rs12239046	Yes	1
2q12	rs1558643	rs1558643	Yes	0.97
2q13	rs6734238	rs6734238	Yes	1
2q34	rs715	rs715	Yes	0.91
2q37.3	rs1476698	rs59104589	Yes	0.96
3q21.1	rs16834024	rs1976714	No	0.02
3q22.2	rs548288	rs150213942	Yes	0.82
4p16.3	rs2699429	rs59950280	No	0.18
4q31.3	rs2227401	rs72681211	Yes	0.97
5q31.1	rs1012793	rs1012793	Yes	0.99
6p21.3	rs12528797	rs116134220	No	0.07
7p21.1	rs10950690	rs12699921	Yes	0.95
7p15.3	rs1029738	rs61542988	No	0.11
7q14.2	rs2710804	rs2710804	Yes	1
7q36.1	rs13226190	rs13234724	Yes	0.99
8p23.1	rs7004769	rs7012814	No	0.16
8q24.3	rs7464572	rs11136252	Yes	0.75
9q22.2	rs7873907	rs3138493	Yes	0.92
10q21.3	rs10761756	rs7916868	Yes	0.9
11p12	rs7937127	rs7934094	Yes	0.38
11q12.2	rs7935829	rs11230201	No	0.96
12q13.12	rs1521516	12:51042486	Yes	1
12q24.12	rs3184504	rs4766897	Yes	0.68
14q24.1	rs194741	rs194714	Yes	0.98
15q15.1	rs1703755	rs8026198	Yes	0.93
15q21.2	rs12915052	rs11630054	Yes	0.81
16q12.2	rs12598049	rs6499550	Yes	0.99
16q22.2	rs11864453	rs1035560	Yes	0.99
17q21.2	rs7224737	rs7224737	Yes	1
17q25.1	rs10512597	rs35489971	Yes	1
20q13.12	rs1800961	rs1800961	Yes	1
21q22.2	rs4817986	rs9808651	Yes	0.99
22q13.33	rs6010044	rs75347843	Yes	0.93
