# Supplementary material for: Comparison of HapMap and 1000 Genomes Reference Panels in a Large-Scale Genome-Wide Association Study
Source: PLoS One. 2017 Jan 20;12(1):e0167742. doi: 10.1371/journal.pone.0167742 (PMC5249120; doi:10.1371/journal.pone.0167742)
Supplement: S5 Table — (XLSX) [file pone.0167742.s009.xlsx]

## Sheet: S5 Table
S5 Table: Differences between HapMap and 1000G for loci with a correlation R2 < 0.8 between imputed dosages of the HapMap and 1000G lead variants.
A)	More significant in HapMap
	HapMap					1000G
Locus	Lead Variant	Beta	P-value	Imputation Quality	N	Included	Proxy Name	Lead Variant - Proxy R2	Beta	P-value	Imputation Quality	N	Notes
5q31.1	rs1012793	0.0208	4.4×10-60	0.98	91876	Yes	NA	NA	0.0207	1.0×10-58	0.98	87410	Missing in SardiNIA in 1000G.
6p21.3	rs12528797	0.0095	8.5×10-09	0.98	87366	No	NA	NA	0.0059	0.078	1	25881	Different name in 1000G: rs114339898. Only included in CHS, FHS, LURIC, NTR, Procadis, SardiNIA, and TwinsUK.
8q24.3	rs7464572	0.0066	2.4×10-09	0.98	83704	Yes	NA	NA	0.0054	1.9×10-07	0.97	89845	Missing in HCS in 1000G. Missing in B58C and HCS in HapMap.
B)	More significant in 1000G
	1000G					HapMap
Locus	Lead Variant	Beta	P-value	Imputation Quality	N	Included	Proxy Name	Lead Variant - Proxy R2	Beta	P-value	Imputation Quality	N	Notes
2q37.3	rs59104589	0.0081	2.4×10-14	0.98	91953	No	rs1476698	0.92	0.0075	4.2×10-12	1	87410	Missing from SardiNIA in HapMap. Proxy is HapMap lead variant.
3q21.1	rs1976714	0.0064	7.5×10-09	0.89	91953	No							No proxy with R2 > 0.8
4p16.3	rs59950280	0.008	2.5×10-11	0.8	89845	No							No proxy with R2 > 0.8
4q31.3	rs72681211	0.0313	1.3×10-142	0.99	91953	No	rs2227401	1	91864	4.7×10-134	0.95	91864	Proxy is HapMap lead variant.
7p15.3	rs61542988	0.0065	3.1×10-08	0.98	89863	No							No proxy with R2 > 0.8
8p23.1	rs7012814	0.0061	8.0×10-09	0.91	91953	No							Not in 1000G pilot reference panel
10q21.3	rs7916868	0.0097	1.2×10-21	0.97	91953	No	rs7910927	1	0.0092	7.4×10-20	1	91953
12q24.12	rs4766897	0.009	3.8×10-12	0.64	91953	No							No proxy with R2 > 0.8
21q22.2	rs9808651	0.0093	5.4×10-16	0.94	91953	Yes	NA	NA	0.009	2.4×10-14	0.94	86212
C)	Equally significant in HapMap and 1000G
	HapMap					1000G
Locus	Lead Variant	Beta	P-value	Imputation Quality	N	Included	Proxy Name	Lead Variant - Proxy R2	Beta	P-value	Imputation Quality	N	Notes
11p12	rs7937127	0.0083	2.3×10-10	0.99	91951	Yes	NA	NA	-0.0079	7.7×10-10	1	91953
