# Supplementary material for: Comparison of HapMap and 1000 Genomes Reference Panels in a Large-Scale Genome-Wide Association Study
Source: PLoS One. 2017 Jan 20;12(1):e0167742. doi: 10.1371/journal.pone.0167742 (PMC5249120; doi:10.1371/journal.pone.0167742)
Supplement: S6 Table — (XLSX) [file pone.0167742.s010.xlsx]

## Sheet: S6 Table
S6 Table: Loci that were significant in either the HapMap or 1000G GWA studies with genomic control corrections.
	HapMap						1000G
Locus	Lead Variant	Beta	P-value	MAF	Imputation Quality		Lead Variant	Beta	P-value	MAF	Imputation Quality
1p31.3	rs4655582	0.0069	2.2e-11	0.38	0.98		rs2376015	0.0075	1.8e-12	0.35	0.91
1q21.3	rs8192284	0.0115	1.1e-29	0.4	0.97		rs61812598	0.0114	2.2e-29	0.39	0.99
1q42.13	rs10489615	0.0051	7.6e-07	0.38	0.97		rs10864726	0.0059	6.3e-09	0.4	0.96
1q44	rs12239046	0.0103	2.1e-21	0.38	0.99		rs12239046	0.0102	2.5e-22	0.38	0.99
2q12	rs1558643	0.0066	2.6e-10	0.4	0.99		rs1558643	0.0063	3.7e-10	0.4	0.98
2q13	rs6734238	0.0105	5.3e-24	0.41	0.99		rs6734238	0.0106	1.3e-24	0.41	1
2q34	rs715	0.0093	2.9e-14	0.32	0.92		rs715	0.0082	8.8e-14	0.32	0.89
2q37.3	rs1476698	0.0075	1.5e-12	0.36	1		rs59104589	0.0081	7.7e-15	0.34	0.98
3q21.1	rs16834024	0.0174	8.1e-08	0.03	0.79		rs1976714	0.0064	4.6e-09	0.35	0.89
3q22.2	rs548288	0.0113	1.9e-21	0.24	0.99		rs150213942	0.0117	1.1e-21	0.23	0.95
4p16.3	rs2699429	0.006	7.8e-08	0.43	0.87		rs59950280	0.008	1.3e-11	0.34	0.8
4q31.3	rs2227401	0.0311	1.1e-138	0.21	0.95		rs72681211	0.0313	1.2e-146	0.2	0.99
5q31.1	rs1012793	0.0208	5.2e-62	0.21	0.98		rs1012793	0.0207	3.8e-60	0.2	0.98
6p22.2	rs556339	0.0061	1.5e-07	0.25	0.98		6:25872811	0.0063	4.3e-08	0.29	0.9
6p21.3	rs12528797	0.0095	5.4e-09	0.11	0.98		rs116134220	0.0083	3.6e-06	0.48	0.89
7p21.1	rs10269921	0.007	4e-12	0.48	0.97		rs12699921	0.0071	5.9e-13	0.47	0.98
7p15.3	rs2286505	0.0057	1.9e-07	0.35	0.91		rs61542988	0.0065	1.6e-08	0.25	0.98
7q14.2	rs2710804	0.0061	4.7e-09	0.38	0.98		rs2710804	0.0056	3e-08	0.38	0.99
7q36.1	rs13226190	0.008	1.2e-10	0.21	0.99		rs13234724	0.0077	8.4e-10	0.21	0.99
8p23.1	rs7004769	0.0062	9.8e-07	0.2	1		rs7012814	0.0061	5.1e-09	0.47	0.91
8q24.3	rs7464572	0.0066	1e-09	0.4	0.98		rs11136252	0.0057	2.5e-08	0.42	0.96
9q22.2	rs7873907	0.006	3.5e-09	0.5	0.96		rs3138493	0.006	1.9e-09	0.48	0.98
10q21.3	rs10761756	0.0093	1.4e-20	0.48	1		rs7916868	0.0097	1.8e-22	0.49	0.97
11p12	rs7937127	0.0083	1.1e-10	0.18	0.99		rs7934094	0.0081	1.4e-10	0.22	0.9
11q12.2	rs7935829	0.0056	3.4e-08	0.4	0.99		rs56189574	0.006	1.6e-09	0.44	0.99
12q13.12	rs1521516	0.0072	1.4e-11	0.36	1		12:51042486	0.0072	2.2e-12	0.36	0.98
12q24.12	rs3184504	0.0065	7.8e-11	0.49	0.97		rs4766897	0.009	1.4e-12	0.34	0.64
14q24.1	rs194741	0.0092	3.1e-14	0.25	0.95		rs194714	0.0086	1.7e-13	0.25	0.97
15q15.1	rs1703755	0.0088	9.9e-10	0.14	0.96		rs2407707	0.0093	3.1e-10	0.13	0.97
15q21.2	rs12915052	0.0069	1.4e-10	0.31	1		rs11630054	0.0067	1.9e-10	0.34	0.99
16q12.2	rs12598049	0.0074	1.5e-11	0.32	0.99		rs6499550	0.007	5.7e-11	0.32	0.98
16q22.2	rs11864453	0.0056	3.4e-08	0.4	0.99		rs1035560	0.0058	6.5e-09	0.4	0.99
17q21.2	rs7224737	0.0073	1.4e-09	0.23	0.99		rs12941469	0.007	3.6e-09	0.23	0.96
17q25.1	rs10512597	0.0078	9e-09	0.18	0.94		rs35489971	0.0078	7.4e-09	0.18	0.94
20q13.12	rs1800961	0.0184	3.4e-09	0.03	0.95		rs1800961	0.0177	1.1e-09	0.03	0.99
21q22.2	rs4817986	0.009	9.5e-15	0.28	0.95		rs9808651	0.0093	1.8e-16	0.28	0.94
22q13.33	rs6010044	0.0075	1.4e-08	0.2	0.89		rs75347843	0.0082	2.9e-08	0.19	0.76
