# Supplementary material for: Comparison of HapMap and 1000 Genomes Reference Panels in a Large-Scale Genome-Wide Association Study
Source: PLoS One. 2017 Jan 20;12(1):e0167742. doi: 10.1371/journal.pone.0167742 (PMC5249120; doi:10.1371/journal.pone.0167742)
Supplement: S7 Table — (XLSX) [file pone.0167742.s011.xlsx]

## Sheet: S7 Table
S7 Table: Genotyping and imputation methods of the included studies.
			HapMap					1000G
			SNP exclusion criteria prior to imputation					SNP exclusion criteria prior to imputation
Study	Genotyping Platform	Genotyping Chip	Call rate	MAF	HWE p-value	# Variants included for imputation	Imputation software	Call rate	MAF	HWE p-value	# Variants included for imputation	Imputation software	Used same imputation software
ARIC	Affymetrix	SNP Array 6.0	<0.95	≤0.01	<1.0x10-5	669450	MACH	≤0.95	≤0.005	≤0.00001	711,589 (682,749 autosomal SNPs)	IMPUTE2	No
B58C	Illumina	550K or 610K	<0.95	<0.01	<0.0001	482570	MACH	>=0.95	>=0.01	>10-4	500,521 (including 11,696 chrX)	MaCH (pre-phasing) and Minimac (imputation)	Yes
BMES	Illumina	670K-Quad	0.95	0.01	0.0001	501910	MACH	<0.97	<0.01	<10E-4	513270	MACH	Yes
CHS	Illumina	370CNV or iSELECT chip	>95%	NA	>1e-5	316430	BIMBAM	≤0.97	NA	<1e-5	359592	Minimac	No
FHS	Affymetrix	500K + 50K	<0.95	<0.01	<1e-6	343,361 (500k); 34,841 (50k)	MACH	<0.97	<0.01	<1E-6	412053	minimac, minimac-omp	Yes
GHS I	Affymetrix	SNP Array 6.0	<98	<0.01	<10E-4	608.203	IMPUTE	<98	<0.01	<10E-4	557.988	MACH, minimac	No
GHS II	Affymetrix	SNP Array 6.0	<98	<0.01	<10E-4	608.203	IMPUTE	<98	<0.01	<10E-4	567.771	MACH, minimac	No
GOYA-Male	Illumina	610K quad	0.95	<0.01	<10e-7	545359	MACH	<0.95	<0.01	<10-7	545359	MaCH v1.0.16 + minimac	Yes
HCS	Affymetrix	Kaiser Axiom	0.95	0.01	10E0-5	513977	MACH	<0.97	<0.01	<10E-4		MACH	Yes
InCHIANTI	Illumina	Infinium II HumanHap550	<0.99	<=0.01	<1E-6	549892	MACH	<0.99	<0.01	< 1E-6	498838	MACH	Yes
LBC1921	Illumina	Human 610_Quadv1	<0.95	<0.01	<0.001	535709	MACH	<0.95	<0.01	<0.001	542050	Minimac	Yes
LBC1936	Illumina	Human 610_Quadv1	<0.95	<0.01	<0.001	535709	MACH	<0.95	<0.01	<0.001	542050	Minimac	Yes
LURIC	Affymetrix	SNP Array 6.0	<0.98	<0.01	<0.0001	686195	MACH	<0.98	<0.01	<0.0001	686195	IMPUTE	No
NTR	Affymetrix or Illumina	Affymetrix Perlegen 5.0, SNP Array 6.0, Illumina, 370K, 660K, or Omni 1M	<0.95	<0.01	<1E-5	311567-932824	IMPUTE	Per chip, < 0.95	<0.01	<1E-5	289598-1139672	MACH / Minimach	No
PROCARDIS	Illumina	1M / 610K	<0.95	<0.01	<1E-6	498,717 (1M); 514,950 (610)	MACH	<97.5%	<1%	<1e-6	467 321	MiniMac	Yes
PROSPER-PHASE	Illumina	Human 660_Quadv1	<97.5%	NA	1x10E-6	557192	MACH	<0.95	<0.01	< 1E-4	525409	IMPUTE	No
RS-I-1	Illumina	Infinium II HumanHap550 or 610 quad	<0.95	<=0.01	<1E-5	491875	MACH	<0.98	<0.01	< 1E-6	512849	MACH	Yes
RS-I-3	Illumina	Infinium II HumanHap550 or 610 quad	<0.95	<=0.01	<1E-5	491875	MACH	<0.98	<0.01	< 1E-6	512849	MACH	Yes
RS-II	Illumina	550 duo					MACH	<0.98	<0.01	< 1E-6	537405	MACH	Yes
SardiNIA	Illumina	OmniExpress + ImmunoChip + Cardio-MetaboChip	<90% (Affymetrix 10K/500K) and <95% (Affymetrix 6.0)	<0.05 (Affymetrix 10K and 500K) <0.01 (Affymetrix 6.0)	<1 x 10-3 (Affymetrix 10K) and p <1x10-6 (Affymetrix 500K and 6.0)	7,134 (Affy 10K), 339,003 (Affy 500K), 727,541 (Affy 6.0); Combined: 731,209	MACH	<0.90 OmniExpress; <0.98 ImmunoChip, Cardio-MetaboChip	<0.01 for OmniExpress; MAF=0 for ImmunoChip/Cardio-MetaboChip	< 1E-6	829,410 (autosomes) + 15,121 (X)	MiniMac	Yes
SHIP	Affymetrix	SNP Array 6.0				869224	IMPUTE	≤0.8	NA	≤1E-4	905910	IMPUTE	Yes
TwinsUK	Illumina	HumanHap300, HumanHap610Q,1M-Duo and 1.2MDuo 1M	<0.97 (SNPs with MAF >=5%) ; <0.99(SNPs with MAF <=1%)	<0.01	<1e-6	HumanHap300:303,940; HumanHap610Q:553,487	IMPUTE	<0.97 (SNPs with MAF >=5%) ; <0.99(SNPs with MAF <=1%)	<0.01	<1e-6	281219	SHAPEIT + IMPUTE2	Yes
WGHS	Illumina	HumanHap300 Duo “+”	<0.90	<0.01	<1E-6	328963	MACH	0.9	none	<1E-6	332927	MaCH/minimac	Yes
