# Supplementary material for: Comparison of HapMap and 1000 Genomes Reference Panels in a Large-Scale Genome-Wide Association Study
Source: PLoS One. 2017 Jan 20;12(1):e0167742. doi: 10.1371/journal.pone.0167742 (PMC5249120; doi:10.1371/journal.pone.0167742)
Supplement: S8 Table — (XLSX) [file pone.0167742.s012.xlsx]

## Sheet: S8 Table
S8 Table: Analysis software and covariates used by the included studies.
	HapMap		1000G
Study	Analysis software	Covariables	Analysis software	Covariables	Used same analysis software, and covariables	Used same imputation software, analysis software, and covariables
ARIC	ProbABEL	Age + sex + PCs 1-10	SNPTEST	Age + sex + PCs 1-10	No	No
B58C	ProbABEL	Sex + date & time of collection + postal delay + laboratory batch + area of residence	ProbABEL	Sex + date & time of collection + postal delay + laboratory batch + area of residence	Yes	Yes
BMES	MACH2QTL	Age + sex + PCs 1-4	MACH2QTL	Age + sex + PCs 1-4	Yes	Yes
CHS	R	Age + sex + clinic	R	Age + sex + clinic	Yes	No
FHS	GWAF	Age + sex + 2 Cohort indicators + PCs 1-10	GWAF	Age + sex + 2 Cohort indicators + PCs 1-10	Yes	Yes
GHS I	SNPTEST	Age + sex	ProbABEL	Age + sex	No	No
GHS II	SNPTEST	Age + sex	ProbABEL	Age + sex	No	No
GOYA-Male	Quicktest	Age + obesity case/control status	Quicktest	Age + obesity case/control status	Yes	Yes
HCS	Mach2QTL	Age + sex + PCs 1-4	MACH2QTL	Age + sex + PCs 1-4	Yes	Yes
InCHIANTI		Age + sex	mach2qtl	Age + Sex + PCs 1-5	No	No
LBC1921	mach2qtl	age + sex	mach2qtl	age + sex + PCs 1-4	No	No
LBC1936	mach2qtl	age + sex	mach2qtl	age + sex + PCs 1-4	No	No
LURIC	ProbABEL	Age + sex + coronary artery disease case/control status + PCs 1-3	SNPTEST	Age + sex + coronary artery disease case/control status + PCs 1-3	No	No
NTR	Plink	Age + sex + platform + non-Dutch ancestry based on PCs (yes/no)	Plink	Age + sex + platform + non-Dutch ancestry based on PCs (yes/no)	Yes	No
PROCARDIS	STATA	Age + sex + country	Plink	Age + sex + PCs 1-4	No	No
PROSPER-PHASE	ProbABEL	Age + sex + PCs 1-4	QT-assoc	Age + sex + PCs 1-4	No	No
RS-I-1	ProbABEL	Age + sex + PCs 1-4	ProbABEL	Age + sex + PCs 1-4	Yes	Yes
RS-I-3	ProbABEL	Age + sex + PCs 1-4	ProbABEL	Age + sex + PCs 1-4	Yes	Yes
RS-II	ProbABEL	Age + sex + PCs 1-4	ProbABEL	Age + sex + PCs 1-4	Yes	Yes
SardiNIA	Merlin --fastassoc	Age + age^2 + sex	Merlin --fastassoc	Age + age^2 + sex	Yes	Yes
SHIP	QUICKTEST	Age + sex	QUICKTEST	Age + sex	Yes	Yes
TwinsUK	GenABEL	Age + sex	SNPtest	Age + sex	No	No
WGHS	ProbABEL	Age	ProbABEL	Age + PCs 1,2,5	No	No
