# Supplementary material for: Comparison of HapMap and 1000 Genomes Reference Panels in a Large-Scale Genome-Wide Association Study
Source: PLoS One. 2017 Jan 20;12(1):e0167742. doi: 10.1371/journal.pone.0167742 (PMC5249120; doi:10.1371/journal.pone.0167742)
Supplement: S9 Table — (XLSX) [file pone.0167742.s013.xlsx]

## Sheet: S9 Table
S9 Table: Loci that were significant in either the HapMap or 1000G GWAS excluding studies that did not use the same imputation software, analysis software, or covariates.
	HapMap						1000G
Locus	Lead Variant	Beta	P-value	MAF	Imputation Quality		Lead Variant	Beta	P-value	MAF	Imputation Quality
1q21.3	rs8192284	0.0117	1.4e-11	0.38	0.99		rs61812598	0.0119	3.9e-12	0.38	0.99
1q44	rs4925546	0.011	4e-08	0.38	1		1:247615261	0.0103	1.8e-08	0.43	0.81
2q13	rs2029582	0.0124	1e-12	0.49	0.93		rs7596350	0.0126	4.1e-14	0.41	0.98
3q22.2	rs12635723	0.0137	2.2e-11	0.25	1		rs687339	0.0131	3e-11	0.23	0.99
4q31.3	rs2227401	0.0326	6e-54	0.21	0.93		rs72681211	0.0326	2.3e-58	0.2	0.98
5q31.1	rs2706373	0.0218	2.7e-25	0.21	0.98		rs2057655	0.0216	1.6e-22	0.2	0.97
8q24.13	rs10956240	0.0087	2.6e-07	0.45	0.99		rs11775165	0.0093	3.1e-08	0.46	0.91
15q21.2	rs7977742	0.0093	1.6e-06	0.34	0.96		rs7304689	0.0107	4.8e-08	0.48	0.69
21q22.2	rs2836880	0.0092	1.9e-07	0.38	0.96		rs2836884	0.0112	2.6e-09	0.29	0.9
