# Supplementary material for: Comparison of HapMap and 1000 Genomes Reference Panels in a Large-Scale Genome-Wide Association Study
Source: PLoS One. 2017 Jan 20;12(1):e0167742. doi: 10.1371/journal.pone.0167742 (PMC5249120; doi:10.1371/journal.pone.0167742)
Supplement: S10 Table — (XLSX) [file pone.0167742.s014.xlsx]

## Sheet: S10 Table
S10 Table: Sample and array type used for the fibrinogen measurement in each of the included studies.
Study	Sample Type	Array Type
ARIC	Citrate	Clauss
B58C	Citrate	Clauss
BMES	Citrate	Clauss
CHS	Citrate	Clauss
FHS	Citrate	Clauss / Imm-turb
GHS I	Citrate	Clauss
GHS II	Citrate	Clauss
GOYA-Male	Citrate	Imm-turb
HCS	Citrate	Clauss
InCHIANTI	Citrate	Clauss
LBC1921	Citrate	Clauss
LBC1936	Citrate	Clauss
LURIC	Citrate	Clauss
NTR	Citrate	Clauss
PROCARDIS	Citrate	Clauss
PROSPER-PHASE	EDTA	Clauss
RS-I-1	Citrate	PT-derived
RS-I-3	Citrate	PT-derived
RS-II	Citrate	PT-derived
SardiNIA	Citrate	Clauss
SHIP	Citrate	Clauss
TwinsUK	Citrate	Clauss
WGHS	Citrate / EDTA	Imm-turb
Imm-neph: Immunonephelometric. Imm-turb: Immunoturbidimetric. PT-derived: based on prothrombin time. *All participants are of European descent.
